# Supplementary material for: Microstructure Evolution, Constitutive Modelling, and Superplastic Forming of Experimental 6XXX-Type Alloys Processed with Different Thermomechanical Treatments
Source: Materials (Basel). 2023 Jan 3;16(1):445. doi: 10.3390/ma16010445 (PMC9821823; doi:10.3390/ma16010445)
Supplement: Supplementary file 1 [file materials-16-00445-s001.zip]

Archive with 1 entries (1 files):
- materials-2113985-supplementary.pdf
